# Supplementary material for: The shared neural substrates of emotional mimicry and emotional contagion: an activation likelihood estimation meta-analysis and meta-analytic connectivity modeling analysis
Source: Soc Cogn Affect Neurosci. 2025 Sep 10;20(1):nsaf091. doi: 10.1093/scan/nsaf091 (PMC12542505; doi:10.1093/scan/nsaf091)
Supplement: nsaf091_Supplementary_Data [file nsaf091_supplementary_data.zip]

Archive with 5 entries (5 files):
- scan-24-149-File015.docx
- scan-24-149-File013.docx
- scan-24-149-File017.docx
- scan-24-149-File014.docx
- scan-24-149-File016.docx
